# Supplementary material for: Structure of the central Staphylococcus aureus AAA+ protease MecA/ClpC/ClpP
Source: Commun Biol. 2025 Oct 14;8:1467. doi: 10.1038/s42003-025-08908-w (PMC12521514; doi:10.1038/s42003-025-08908-w)
Supplement: Supplementary file 4 — Supplementary Data 1 [file 42003_2025_8908_MOESM4_ESM.xlsx]

## Sheet: Figure 5f
LY-AMC proteolysis
	ClpP WT			ClpP I8A			ClpP E9A			ClpP T10A			ClpP T11A			ClpP N12A			ClpP R13A			ClpP G14A			ClpP E15A			ClpP R16A
basal	100	100	100	2.62276	5.67943	1.73121	4.77261	1.57434	3.48033	9.44176	10.9134	13.7055	3.29196	0		68.3481	63.6111			109.315	129.614	0.790209	3.12355		0.960007		1.01585	12.458	25.0574	28.0482
ADEP1	116.337	88.806	136.127	35.2897	21.8336	17.807	36.3196	29.4961	44.1907	63.9128	104.678	110.544	57.485	40.8526		108.595	70.7038	97.735	153.239	112.832		59.5345	91.9619		91.2958	56.5991	116.582	56.1443	50.925	170.43

## Sheet: Figure 5g
FITC-casein degradation
	ClpP WT			ClpP-I8A			ClpP-E9A			ClpP-T10A			ClpP-T11A			ClpP-N12A			ClpP-R13A			ClpP-G14A			ClpP-E15A			ClpP-R16A
ADEP1	100	100	100	31.1141	30.5001	27.7211	140.02	198.769	115.909	98.5698	186.746	124.837	161.671	156.198		104.994	102.398		45.0487	37.6076	48.195	172.303	143.068	159.66	146.757	169.454	242.284	22.7195	24.4065	42.5187
ClpC/MecA	100	100	100	3.07233	1.62246	0.88666	2.96085	3.8625	5.75196	56.6789	68.159	110.905	1.23053	0.225745		106.327	111.623		57.361	62.7532	50.6099	4.54097	1.90946	2.27593	10.5318	17.8037	13.4597	10.9755	15.6979	16.6977

## Sheet: Figure 5h
GFP-SsrA degradation
ClpC + ClpP WT	ClpC + ClpP-I8A	ClpC + ClpP-E9A	ClpC + ClpP-T10A	ClpC + ClpP-T11A	ClpC + ClpP-N12A	ClpC + ClpP-R13A	ClpC + ClpP-G14A	clpC + ClpP-E15A	ClpC + ClpP-R16A
100	7.49766	2.38275	63.7763	6.86767	84.1771	43.6103	2.67029	31.0708	5.31563
100	4.28814	3.37713	85.6468	0.673702	103.189	47.6637	1.72716	35.1442	3.67045
100	0.839835	-0.151909	77.8301			45.637	1.56377	44.5003	9.60228
			87.9316

## Sheet: Figure 7A
ATPase activities (ATP/min/monomer)
ClpC wt + MecA	ClpC wt + MecA + ClpP wt	ClpC wt + MecA + ClpP T10A	ClpC wt + MecA + ClpP N12A	ClpC wt + MecA + ClpP R13A	ClpC wt + MecA + ClpP E15A					ClpC wt + MecA + ClpP 16A
46.8207	60.2073	56.4341	58.7309	44.7864	50.6923					43.1459
46.8535	57.0904	53.9734	56.2701	58.5668	47.4112					41.8334
44.3927	70.2146	51.3485	59.5511	51.0204	50.5282					49.3799

## Sheet: Figure 7b
MecA-mEOS unfolding (1/s)
ClpC	ClpC + ClpP	ClpC + ClpP-T10A	ClpC + ClpP-N12A	ClpC + ClpP-R13A	ClpC + ClpP-E15A	ClpC-G672D/F673D	ClpC-G672D/F673D + ClpP
0.1472	0.3442	0.167	0.275	0.1886	0.2283	0.1581	0.1819
0.1351	0.2841	0.172	0.262	0.216	0.1577	0.1517	0.1526
0.1399	0.2829	0.2632		0.2283	0.183		0.1481
0.1422	0.3266	0.2353			0.1566
	0.2997

## Sheet: Figure 7c
ATPase activities (ATP/min/monomer)
DN-ClpC-R443A	DN-ClpC-R443A + ClpP WT	DN-ClpC-R443A + ClpP-T10A	DN-ClpC-R443A + ClpP-N12A	DN-ClpC-R443A + ClpP-R13A	DN-ClpC-R443A + ClpP-E15A
12.3056	60.3682	14.2683	13.7804	52.4872	12.434	55.1955	27.5171	13.036	39.4433	12.0742
12.497	61.1563	13.3263	13.8885	50.2805	12.6945	55.0959	27.5359	13.3141	37.5251	12.3189
14.1652	64.1096	12.8403	13.1343	53.1177	12.4032	57.3984	27.5171	12.8439	40.3426	12.4391
13.0232	74.1932			53.5906
14.7852	77.1109

## Sheet: Figure 7d
Kaede-SsrA unfolding (1/s)
DN-ClpC-R443A	DN-ClpC-R443A + ClpP	DN-ClpC-R443A + ClpP-T10A	DN-ClpC-R443A + ClpP-N12A	DN-ClpC-R443A + ClpP-R13A	DN-ClpC-R443A + ClpP-E15A
0.0115	0.2412	0.1161	0.2373	0.0829	0.1711
0.0123	0.2394	0.1046	0.1894	0.0796	0.1858
0.0106	0.2344			0.0871	0.1607
0.0104	0.2196
0.01554	0.1826

## Sheet: Figure 7e
Relatviv ATPase activity (%)
ClpC + MecA	ClpC +MecA + ClpP	ClpC-E620A/K621A + MecA	ClpC-E620/K621A + MecA + ClpP	ClpC-E692A/K694A + MecA	ClpC-E692A/K694A + MecA + ClpP	ClpC-N659A + MecA	ClpC-N659A + MecA + ClpP
100	184.24	29.6789	29.1082	84.0362	146.624	28.4116	29.5668
100	167.441	25.9255	26.8131	81.1398	142.229	28.9646	30.4155
100	126.198	34.4511	30.9484	73.3769	155.241	28.929	27.7456
100	121.667	31.5647	31.2892	64.5136	149.842	26.8883	30.2664

## Sheet: Figure 7f
Relative MecA-mEOS unfolding rate (%)
ClpC	Clpc-N659A	ClpC-E620A/K621A	ClpC-E692A/K694A	ClpC + ClpP	ClpC-N659A + ClpP	ClpC-E620A/K621A + ClpP	ClpC-E692A/K694A + ClpP
100	30.1118	53.7525	75.5506	340.964	52.8253	98.7037	355.73
100	33.1219	56.9873	84.0537	360.966	57.8628	98.9022	362.86
100	29.2119	52.1938	87.7579	416.555	50.9426	92.9772	398.123

## Sheet: Suppl Figure 8b
	time (min)	ClpC + MecA + ClpP	ClpC + MecA
	0.066666	100.001	100.1
	0.216666	99.7183	99.3466
	0.366666	99.8063	98.4372
	0.516666	98.3618	98.0589
	0.666666	98.5468	97.3105
	0.816666	98.5167	98.5101
	0.966666	99.695	97.9582
	1.11667	98.6422	98.8306
	1.26667	98.8378	98.3733
	1.41667	98.9428	97.8986
	1.56667	99.1757	99.7164
	1.71667	98.9353	98.55
	1.86667	98.7125	98.5048
	2.01667	98.2487	98.7616
	2.16667	98.7127	99.3715
	2.31667	97.9149	99.318
	2.46667	97.2138	98.7628
	2.61667	97.9214	98.5596
	2.76667	97.5837	98.9164
	2.91667	97.1373	99.3868
	3.06667	96.3808	98.4637
	3.21667	96.3291	99.3157
	3.36667	96.0565	97.6685
	3.51667	95.405	98.1845
	3.66667	95.9118	98.434
	3.81667	95.909	98.4242
	3.96667	95.066	98.4301
	4.11667	95.6283	98.3874
	4.26667	94.3706	98.8591
	4.41667	93.9829	98.2431
	4.56667	93.3225	98.9493
	4.71667	92.4791	98.7516
	4.86667	92.2651	98.6557
	5.01667	91.7471	99.1703
	5.16667	90.97	98.4329
	5.31667	90.7213	99.0431
	5.46667	90.7384	99.168
	5.61667	90.5167	98.3238
	5.76667	89.3274	98.9617
	5.91667	88.8492	99.1945
	6.06667	88.3984	99.7107
	6.21667	88.4072	98.7829
	6.36667	87.6776	98.9694
	6.51667	86.9981	98.8226
	6.66667	86.768	99.1751
	6.81667	86.4887	99.0075
	6.96667	86.3151	99.0984
	7.11667	85.7318	99.5941
	7.26667	85.4872	97.9272
	7.41667	84.4108	99.2301
	7.56667	83.854	98.7548
	7.71667	83.8864	99.1135
	7.86667	83.9684	99.0575
	8.01667	83.5357	98.2157
	8.16667	83.2193	99.6817
	8.31667	82.9182	98.5288
	8.46667	82.0903	99.4477
	8.61667	81.3736	99.0724
	8.76667	81.2789	98.8413
	8.91667	80.6373	98.795
	9.06667	81.3967	99.8148
	9.21667	80.7234	98.8459
	9.36667	80.456	98.9801
	9.51667	80.6679	99.4269
	9.66667	79.9375	98.053
	9.81667	79.5643	99.4192
	9.96667	79.6143	97.9571
	10.1167	79.4779	99.0767
	10.2667	79.821	98.9222
	10.4167	78.4778	98.6922
	10.5667	77.4076	98.3566
	10.7167	77.5101	99.1137
	10.8667	77.7484	99.56
	11.0167	78.1032	99.2185
	11.1667	77.6563	99.1523
	11.3167	77.8893	99.1315
	11.4667	77.0608	98.4215
	11.6167	77.0987	98.8879
	11.7667	76.2145	100.104
	11.9167	76.0158	99.2404
	12.0667	75.8659	99.3772
	12.2167	75.4138	98.7217
	12.3667	76.0804	99.7687
	12.5167	75.1775	98.382
	12.6667	75.1259	98.647
	12.8167	75.1915	98.6546
	12.9667	74.428	99.1253
	13.1167	74.5423	98.2139
	13.2667	74.4889	98.7304
	13.4167	74.0008	98.5464
	13.5667	74.3535	99.3824
	13.7167	73.5751	98.4498
	13.8667	73.3453	98.7258
	14.0167	73.4499	99.1228
	14.1667	73.3511	98.3144
	14.3167	72.9558	98.3938
	14.4667	73.4465	99.6769
	14.6167	73.3135	98.913
	14.7667	72.6116	99.5244
	14.9167	71.8501	98.7534
	15.0667	72.6277	99.1215
	15.2167	71.8138	98.739
	15.3667	72.0547	98.6395
	15.5167	71.4504	98.4062
	15.6667	71.1915	98.7048
	15.8167	71.2294	99.4432
	15.9667	71.4281	98.4356
	16.1167	69.9484	98.2409
	16.2667	71.3778	99.7464
	16.4167	69.9616	98.8872
	16.5667	70.6596	98.8989
	16.7167	70.3203	98.5336
	16.8667	69.7648	99.7813
	17.0167	69.2253	98.9954
	17.1667	69.3967	99.0018
	17.3167	69.7715	98.4815
	17.4667	69.2286	98.9409
	17.6167	69.2175	98.7279
	17.7667	68.7185	99.3075
	17.9167	69.2733	98.866
	18.0667	68.8868	98.7384
	18.2167	68.8593	98.9827
	18.3667	68.8855	98.6546
	18.5167	68.3673	99.3431
	18.6667	69.2105	98.8123
	18.8167	68.1792	99.0345
	18.9667	67.5604	99.2217
	19.1167	67.7414	99.2635
	19.2667	67.6252	99.0776
	19.4167	66.9944	98.1977
	19.5667	67.2917	97.3938
	19.7167	67.4455	98.121
	19.8667	67.5567	98.2157
	20.0167	67.2626	97.9059
	20.1667	67.5155	98.5662
	20.3167	66.8209	99.0381
	20.4667	66.104	98.6751
	20.6167	66.0407	98.566
	20.7667	65.9297	98.7815
	20.9167	66.4479	98.9228
	21.0667	66.3042	98.5383
	21.2167	66.0921	99.4306
	21.3667	65.6135	98.9897
	21.5167	66.3481	98.5617
	21.6667	65.5235	99.4069
	21.8167	65.5876	99.1968
	21.9667	65.2566	99.1673
	22.1167	65.4942	99.361
	22.2667	65.6711	98.2594
	22.4167	65.3428	99.2623
	22.5667	64.8595	98.797
	22.7167	65.0982	99.263
	22.8667	64.3756	99.1068
	23.0167	64.4116	98.6621
	23.1667	64.3548	99.0224
	23.3167	64.5239	98.468
	23.4667	65.1628	98.708
	23.6167	63.4724	98.0829
	23.7667	63.6405	98.0642
	23.9167	64.1027	99.0662
	24.0667	63.7969	99.4815
	24.2167	63.4916	98.4272
	24.3667	63.5606	98.8824
	24.5167	63.5272	98.5758
	24.6667	63.3189	99.2372
	24.8167	63.3524	99.3454
	24.9667	63.5528	98.5973
	25.1167	63.4888	98.3648
	25.2667	63.1939	98.4753
	25.4167	63.3059	98.9071
	25.5667	63.376	99.3091
	25.7167	62.9911	99.7541
	25.8667	63.3251	98.4459
	26.0167	62.297	98.6598
	26.1667	62.767	99.2536
	26.3167	62.5647	99.4274
	26.4667	62.5006	98.7105
	26.6167	62.2946	99.0769
	26.7667	61.2128	100.011
	26.9167	61.6449	99.6605
	27.0667	61.7284	98.7845
	27.2167	61.5873	98.7536
	27.3667	61.362	98.9445
	27.5167	61.5326	98.6523
	27.6667	61.2426	99.3772
	27.8167	61.0481	99.3436
	27.9667	61.0785	98.8304
	28.1167	61.1568	98.9082
	28.2667	61.0045	98.6717
	28.4167	61.1086	99.3973
	28.5667	61.3801	98.0605
	28.7167	60.9086	98.7078
	28.8667	60.8712	99.0023
	29.0167	60.8686	99.0306
	29.1667	60.6713	98.7201
	29.3167	60.5527	98.4452
	29.4667	60.4783	99.3932
	29.6167	60.4259	99.0655
	29.7667	60.0757	99.6224
	29.9167	60.3725	99.5489
	30.0667	59.9538	99.8272
	30.2167	60.324	99.4673
	30.3667	60.5877	98.1655
	30.5167	59.6859	99.0185
	30.6667	59.9813	98.7231
	30.8167	59.4276	98.5582
	30.9667	59.5894	99.3196
	31.1167	59.2271	99.1667
	31.2667	59.4652	98.9769
	31.4167	59.5775	98.9295
	31.5667	59.2779	98.2587
	31.7167	58.706	99.7772
	31.8667	58.8165	99.4543
	32.0167	59.0032	98.8338
	32.1667	58.9765	99.4085
	32.3167	59.24	98.8639
	32.4667	58.761	99.2749
	32.6167	58.2298	99.1482
	32.7667	58.8627	99.4069
	32.9167	58.2659	99.466
	33.0667	57.9995	99.55
	33.2167	58.0044	99.4075
	33.3667	57.9896	99.4034
	33.5167	58.3387	99.3372
	33.6667	58.4096	99.2379
	33.8167	58.5372	98.7562
	33.9667	57.7837	99.4338
	34.1167	57.7528	99.3486
	34.2667	57.9632	99.3612
	34.4167	57.9188	99.2167
	34.5667	57.1853	100.168
	34.7167	57.4849	99.4123
	34.8667	57.4986	98.8548
	35.0167	57.9979	99.1155
	35.1667	57.4053	99.6694
	35.3167	57.7471	99.4365
	35.4667	57.8252	99.2356
	35.6167	57.1596	98.5249
	35.7667	56.9664	98.9409
	35.9167	56.7965	99.0911
	36.0667	56.8634	99.1091
	36.2167	56.9182	99.2089
	36.3667	56.8318	99.3135
	36.5167	56.0397	99.1628
	36.6667	56.2233	99.1381
	36.8167	56.4248	98.7717
	36.9667	56.0314	99.1441
	37.1167	56.4114	99.2669
	37.2667	56.802	99.4925
	37.4167	56.9584	99.7069
	37.5667	56.1891	99.5509
	37.7167	56.4018	99.3815
	37.8667	56.2272	99.6043
	38.0167	56.1447	99.3068
	38.1667	55.2805	98.5064
	38.3167	55.9458	98.8899
	38.4667	55.7938	99.3858
	38.6167	55.4675	99.0491
	38.7667	55.8796	98.7708
	38.9167	55.5956	99.6025
	39.0667	55.4519	99.0534
	39.2167	55.8724	98.7477
	39.3667	55.6364	99.66
	39.5167	55.4735	98.7909
	39.6667	54.9532	98.6105
	39.8167	54.8855	99.2345
	39.9667	54.9947	99.6639
	40.1167	55.259	99.166
	40.2667	54.256	98.31
	40.4167	55.5044	98.6272
	40.5667	54.5493	98.805
	40.7167	54.3004	99.7635
	40.8667	54.3463	98.7094
	41.0167	54.9529	99.334
	41.1667	54.2799	98.9626
	41.3167	53.9497	98.9187
	41.4667	55.0958	98.7619
	41.6167	54.2902	99.1564
	41.7667	54.4402	99.6185
	41.9167	54.2643	99.2418
	42.0667	54.5636	99.7363
	42.2167	54.2946	98.7162
	42.3667	54.2459	98.7534
	42.5167	54.2007	99.5101
	42.6667	54.498	99.3644
	42.8167	53.8895	99.7507
	42.9667	53.7603	98.9215
	43.1167	54.2018	98.6966
	43.2667	54.2384	99.1712
	43.4167	54.0122	98.8639
	43.5667	53.1067	98.4991
	43.7167	53.6685	99.3888
	43.8667	53.5318	98.2694
	44.0167	52.9262	99.0763
	44.1667	53.4971	98.8548
	44.3167	54.0114	100.11
	44.4667	53.3933	99.1418
	44.6167	53.4455	99.4991
	44.7667	53.4937	99.2642
	44.9167	53.1843	99.5087
	45.0667	53.1223	99.0468
	45.2167	53.2792	99.0683
	45.3667	52.7763	98.6119
	45.5167	52.9892	99.9657
	45.6667	52.9488	99.2043
	45.8167	53.5412	98.9575
	45.9667	53.0453	98.8836
	46.1167	52.5735	98.0208
	46.2667	52.4933	99.7183
	46.4167	52.1608	100.427
	46.5667	52.4155	100.055
	46.7167	52.6723	98.9874
	46.8667	52.3488	99.6201
	47.0167	52.6017	99.0685
	47.1667	52.2853	99.482
	47.3167	52.1419	99.7683
	47.4667	52.1188	98.3927
	47.6167	52.4806	99.5219
	47.7667	52.5408	99.4347
	47.9167	52.6471	98.7486
	48.0667	52.1154	99.5046
	48.2167	52.437	99.2228
	48.3667	52.347	99.2861
	48.5167	52.2153	99.8297
	48.6667	51.7375	99.1989
	48.8167	51.7074	99.8685
	48.9667	51.7085	99.2445
	49.1167	51.7194	99.7192
	49.2667	51.8008	99.7502
	49.4167	51.6081	99.5425
	49.5667	51.5746	99.4772
	49.7167	51.3702	99.263
	49.8667	52.0726	99.2827
	50.0167	51.9556	100.19
	50.1667	51.8151	99.5922
	50.3167	51.5585	100.261
	50.4667	51.4348	99.2578
	50.6167	51.2567	99.2861
	50.7667	51.0196	99.1183
	50.9167	51.06	99.3411
	51.0667	51.2932	99.732
	51.2167	51.3438	99.5185
	51.3667	51.4792	99.2601
	51.5167	51.8669	99.3829
	51.6667	51.0523	99.4733
	51.8167	50.7644	99.2836
	51.9667	50.976	98.8943
	52.1167	50.7641	99.2288
	52.2667	51.3892	99.4153
	52.4167	50.566	99.2678
	52.5667	50.7184	100.051
	52.7167	51.0268	97.7543
	52.8667	50.7701	99.0925
	53.0167	50.7114	98.9961
	53.1667	51.1547	99.6021
	53.3167	50.3831	99.5715
	53.4667	50.5021	99.7194
	53.6167	50.2127	99.4496
	53.7667	50.5462	99.4041
	53.9167	50.1816	100.126
	54.0667	50.4858	99.2132
	54.2167	50.4415	99.1628
	54.3667	50.241	99.4731
	54.5167	50.0394	99.4242
	54.6667	50.3841	98.8986
	54.8167	50.3623	99.4078
	54.9667	49.5067	99.2431
	55.1167	50.6653	99.3751
	55.2667	49.8384	98.9989
	55.4167	49.8374	99.2516
	55.5667	50.4612	99.347
	55.7167	50.5141	99.5833
	55.8667	50.3501	99.8415
	56.0167	50.2508	99.261
	56.1667	49.7845	99.7548
	56.3167	49.6418	99.2075
	56.4667	49.7814	99.5155
	56.6167	50.3014	99.6432
	56.7667	49.6058	99.421
	56.9167	49.7051	98.7655
	57.0667	49.4722	99.5897
	57.2167	49.6143	99.4194
	57.3667	49.6291	99.5559
	57.5167	49.938	99.1728
	57.6667	49.7674	98.7646
	57.8167	49.6644	99.7429
	57.9667	49.1355	99.0194
	58.1167	49.094	99.8071
	58.2667	48.8909	98.9703
	58.4167	49.2873	100.359
	58.5667	48.796	100.249
	58.7167	49.2691	98.9447
	58.8667	49.3438	99.6621
	59.0167	49.7165	99.3799
	59.1667	49.2675	99.5235
	59.3167	49.8011	99.7489
	59.4667	48.6814	100.908
	59.6167	48.5735	99.7098
	59.7667	49.2548	99.9089
	59.9167	48.5006	99.219
	60.0667	48.9822	99.6388
	60.2167	48.8391	100.476
	60.3667	47.9624	99.4815
	60.5167	48.3252	100.077
	60.6667	48.7234	100.053
	60.8167	48.534	99.319
	60.9667	48.7921	98.745
	61.1167	48.7021	99.221
	61.2667	49.2247	100.119
	61.4167	48.9462	100.04
	61.5667	48.4461	100.022
	61.7167	47.9061	99.168
	61.8667	48.3719	99.5493
	62.0167	48.4075	100.116
	62.1667	48.2736	99.6719
	62.3167	48.2578	100.035
	62.4667	47.779	98.8582
	62.6167	48.3227	99.8178
	62.7667	48.1507	98.8258
	62.9167	47.9144	99.4733
	63.0667	47.9614	99.3952
	63.2167	48.4925	99.9532
	63.3667	47.7515	100.034
	63.5167	48.209	98.8769
	63.6667	48.235	99.0753
	63.8167	47.7271	99.353
	63.9667	47.9824	99.1792
	64.1167	47.5938	99.5301
	64.2667	47.7437	100.145
	64.4167	48.0532	99.7343
	64.5667	47.9901	99.2475
	64.7167	48.0374	99.6728
	64.8667	47.5674	99.5292
	65.0167	47.7222	99.5763
	65.1667	47.6644	99.2998
	65.3167	47.502	99.8212
	65.4667	47.3461	99.6776
	65.6167	47.4299	99.4372
	65.7667	47.7222	99.0192
	65.9167	47.7606	99.7952
	66.0667	47.0914	99.4737
	66.2167	47.4833	99.0502
	66.3667	48.0415	98.7719
	66.5167	47.3586	99.7317
	66.6667	47.4411	100.065
	66.8167	47.9266	99.463
	66.9667	47.1337	100.488
	67.1167	47.2369	99.895
	67.2667	47.0367	99.9148
	67.4167	47.0367	99.2148
	67.5667	47.3033	98.8511
	67.7167	46.831	99.5411
	67.8667	47.4538	98.897
	68.0167	46.6689	100.285
	68.1667	47.2937	99.021
	68.3167	46.7343	99.3422
	68.4667	46.7421	99.5728
	68.6167	46.8461	99.8267
	68.7667	46.5164	100.021
	68.9167	46.381	100.094
	69.0667	46.8616	99.4473
	69.2167	46.1273	99.337
	69.3667	46.5397	100.459
	69.5167	47.0559	100.042
	69.6667	46.2231	99.8196
	69.8167	46.9638	99.7721
	69.9667	46.9208	99.44
	70.1167	46.7714	98.9393
	70.2667	46.6694	100.426
	70.4167	46.3766	99.4868
	70.5667	46.581	99.1872
	70.7167	47.136	100.112
	70.8667	47.0421	99.9317
	71.0167	46.3587	99.221
	71.1667	46.8339	99.2374
	71.3167	46.3815	99.089
	71.4667	46.1613	100.145
	71.6167	46.4778	99.7094
	71.7667	46.4995	99.0776
	71.9167	46.9607	99.7566
	72.0667	45.8711	100.663
	72.2167	46.2503	100.17
	72.3667	46.0218	99.6082
	72.5167	45.924	99.8973
	72.6667	46.3732	100.633
	72.8167	45.9385	100.213
	72.9667	46.2731	100.363
	73.1167	45.8926	99.9381
	73.2667	45.6566	99.9041
	73.4167	45.8675	99.7464
	73.5667	46.1875	99.7447
	73.7167	45.8703	99.0075
	73.8667	46.3424	99.3756
	74.0167	46.1369	100.347
	74.1667	45.563	99.2779
	74.3167	46.1253	99.6589
	74.4667	45.7814	99.3776
	74.6167	45.669	100.041
	74.7667	45.7305	99.9139
	74.9167	45.6226	99.931
	75.0667	45.5886	99.3957
	75.2167	45.6934	99.4662
	75.3667	45.2849	99.0431
	75.5167	46.0366	99.834
	75.6667	45.6561	99.8587
	75.8167	45.2673	98.731
	75.9667	45.4488	100.123
	76.1167	45.7391	99.6623
	76.2667	45.5497	99.1676
	76.4167	45.8441	99.521
	76.5667	45.5739	100.381
	76.7167	45.3176	99.9082
	76.8667	45.4348	99.3904
	77.0167	45.0058	99.2457
	77.1667	45.2626	99.7139
	77.3167	45.1711	99.3991
	77.4667	45.8096	99.5217
	77.6167	45.2196	98.8384
	77.7667	45.2917	99.0954
	77.9167	44.7872	99.5913
	78.0667	45.2087	99.3395
	78.2167	45.0458	99.216
	78.3667	45.2439	99.1975
	78.5167	45.183	99.647
	78.6667	44.6373	99.6306
	78.8167	45.1679	99.3591
	78.9667	45.1459	98.7409
	79.1167	44.7371	99.908
	79.2667	45.4361	99.7069
	79.4167	44.8025	99.5523
	79.5667	44.8972	98.9297
	79.7167	45.1153	99.376
	79.8667	44.8829	99.4747
	80.0167	44.4031	99.8402
	80.1667	45.4683	99.7438
	80.3167	44.6591	99.655
	80.4667	44.6795	99.8717
	80.6167	44.726	99.408
	80.7667	44.7789	100.191
	80.9167	44.9975	100.665
	81.0667	44.8489	100.06
	81.2167	44.594	100.121
	81.3667	44.5877	100.057
	81.5167	45.1682	99.8995
	81.6667	43.9748	99.6285
	81.8167	44.7467	99.1685
	81.9667	44.4075	99.7877
	82.1167	44.7281	99.9954
	82.2667	44.7856	100.016
	82.4167	44.2568	99.0071
	82.5667	44.4261	100.186
	82.7167	44.4002	99.2429
	82.8667	44.5016	99.6619
	83.0167	44.6933	99.9929
	83.1667	44.8328	98.579
	83.3167	44.6643	100.105
	83.4667	43.9987	100.481
	83.6167	44.429	99.2856
	83.7667	44.1616	99.9559
	83.9167	44.2189	99.0139
	84.0667	44.3914	100.249
	84.2167	44.4842	99.6683
	84.3667	44.519	99.719
	84.5167	44.2739	100.017
	84.6667	44.1753	99.3171
	84.8167	44.0573	99.7847
	84.9667	44.5154	99.8395
	85.1167	44.5177	99.3614
	85.2667	44.2503	100.383
	85.4167	44.7465	99.9612
	85.5667	44.1691	99.526
	85.7167	43.946	99.4352
	85.8667	43.7928	99.5525
	86.0167	43.6607	100.388
	86.1667	44.2142	100.251
	86.3167	44.1388	99.3628
	86.4667	43.8729	100.192
	86.6167	43.9359	99.7062
	86.7667	43.8327	99.6315
	86.9167	44.0524	99.6566
	87.0667	43.2997	99.8861
	87.2167	44.2586	100.241
	87.3667	43.9559	99.4683
	87.5167	44.4949	98.9279
	87.6667	44.2718	100.152
	87.8167	43.849	100.668
	87.9667	44.0119	99.8096
	88.1167	44.3263	99.8941
	88.2667	43.8963	99.9025
	88.4167	43.9116	99.9468
	88.5667	43.8579	99.6687
	88.7167	43.5054	100.722
	88.8667	44.1735	99.871
	89.0167	44.0542	99.679
	89.1667	43.5407	98.7662
	89.3167	44.1165	100.384
	89.4667	44.1082	100.288
	89.6167	43.6664	98.8788
	89.7667	44.2591	98.745
	89.9167	43.6714	99.9603
	90.0667	43.7951	99.6432

[truncated: 4 more sheets: Suppl Figure 9a, Suppl Figure 9b, Suppl Figure 9d, Suppl Figure 9e]
